# Supplementary material for: Data documenting the potential distribution of Aedes aegypti in the center of Veracruz, Mexico
Source: Data Brief. 2016 Dec 16;10:432–7. doi: 10.1016/j.dib.2016.12.014 (PMC5198849; doi:10.1016/j.dib.2016.12.014)
Supplement: Supplementary file 1 — Supplementary material [file mmc1.zip]

Archive with 32 entries (31 files):
- supplementary file/
- supplementary file/supplementary map 1.CPG
- supplementary file/supplementary map 1.dbf
- supplementary file/supplementary map 1.prj
- supplementary file/supplementary map 1.sbn
- supplementary file/supplementary map 1.sbx
- supplementary file/supplementary map 1.shp
- supplementary file/supplementary map 1.shp.xml
- supplementary file/supplementary map 1.shx
- supplementary file/supplementary map 2.tfw
- supplementary file/supplementary map 2.tif
- supplementary file/supplementary map 2.tif.aux.xml
- supplementary file/supplementary map 2.tif.ovr
- supplementary file/supplementary map 3.tfw
- supplementary file/supplementary map 3.tif
- supplementary file/supplementary map 3.tif.aux.xml
- supplementary file/supplementary map 3.tif.ovr
- supplementary file/supplementary map 4.tfw
- supplementary file/supplementary map 4.tif
- supplementary file/supplementary map 4.tif.aux.xml
- supplementary file/supplementary map 4.tif.ovr
- supplementary file/supplementary map 5.tfw
- supplementary file/supplementary map 5.tif
- supplementary file/supplementary map 5.tif.aux.xml
- supplementary file/supplementary map 5.tif.ovr
- supplementary file/supplementary map 6.tfw
- supplementary file/supplementary map 6.tif
- supplementary file/supplementary map 6.tif.aux.xml
- supplementary file/supplementary map 6.tif.ovr
- supplementary file/Supplementary Table1.xlsx
- supplementary file/Supplementary Table2.xlsx
- supplementary file/Supplementary Table3.xlsx
