# Supplementary material for: Data documenting the potential distribution of Aedes aegypti in the center of Veracruz, Mexico
Source: Data Brief. 2016 Dec 16;10:432–7. doi: 10.1016/j.dib.2016.12.014 (PMC5198849; doi:10.1016/j.dib.2016.12.014)
Supplement: Supplementary file 1 — Supplementary material [file mmc1.zip › supplementary file/supplementary map 1.shp.xml]

<?xml version="1.0" encoding="UTF-8"?>
<metadata xml:lang="es"><Esri><CreaDate>20161203</CreaDate><CreaTime>15301900</CreaTime><ArcGISFormat>1.0</ArcGISFormat><SyncOnce>TRUE</SyncOnce><DataProperties><itemProps><itemLocation><linkage Sync="TRUE">file://\\ISRA\D$\Proyect_Docto\Artículo Dengue_versión final\Dta_in _brief\Maps_Aedes\Ocurrence_records_aedes_aegypti</linkage><protocol Sync="TRUE">Local Area Network</protocol></itemLocation></itemProps><copyHistory><copy source="D:\Proyect_Docto\Artículo Dengue_versión final\Ocurrence_records_aedes_aegypti" dest="\\ISRA\D$\Proyect_Docto\Artículo Dengue_versión final\Dta_in _brief\Maps_Aedes\Ocurrence_records_aedes_aegypti" date="20161029" time="22014300"></copy></copyHistory></DataProperties></Esri></metadata>
