# Supplementary material for: Data documenting the potential distribution of Aedes aegypti in the center of Veracruz, Mexico
Source: Data Brief. 2016 Dec 16;10:432–7. doi: 10.1016/j.dib.2016.12.014 (PMC5198849; doi:10.1016/j.dib.2016.12.014)
Supplement: Supplementary file 1 — Supplementary material [file mmc1.zip › supplementary file/supplementary map 2.tfw]

0.0083333333
0.0000000000
0.0000000000
-0.0083333333
-97.6017814618
20.4685599537
