# Supplementary material for: Data documenting the potential distribution of Aedes aegypti in the center of Veracruz, Mexico
Source: Data Brief. 2016 Dec 16;10:432–7. doi: 10.1016/j.dib.2016.12.014 (PMC5198849; doi:10.1016/j.dib.2016.12.014)
Supplement: Supplementary file 1 — Supplementary material [file mmc1.zip › supplementary file/supplementary map 5.tif.aux.xml]

<PAMDataset>
  <Metadata>
    <MDI key="DataType">Generic</MDI>
  </Metadata>
  <Metadata domain="Esri">
    <MDI key="PyramidResamplingType">NEAREST</MDI>
  </Metadata>
  <PAMRasterBand band="1">
    <Histograms>
      <HistItem>
        <HistMin>-0.5</HistMin>
        <HistMax>1.5</HistMax>
        <BucketCount>2</BucketCount>
        <IncludeOutOfRange>1</IncludeOutOfRange>
        <Approximate>0</Approximate>
        <HistCounts>14314|10871</HistCounts>
      </HistItem>
    </Histograms>
    <Metadata>
      <MDI key="STATISTICS_MINIMUM">0</MDI>
      <MDI key="STATISTICS_MAXIMUM">1</MDI>
      <MDI key="STATISTICS_MEAN">0.43164582092515</MDI>
      <MDI key="STATISTICS_STDDEV">0.49531550310329</MDI>
      <MDI key="STATISTICS_SKIPFACTORX">1</MDI>
      <MDI key="STATISTICS_SKIPFACTORY">1</MDI>
      <MDI key="STATISTICS_EXCLUDEDVALUES"></MDI>
      <MDI key="STATISTICS_COVARIANCES">0.245337447614464</MDI>
    </Metadata>
  </PAMRasterBand>
</PAMDataset>
