# Supplementary material for: Data documenting the potential distribution of Aedes aegypti in the center of Veracruz, Mexico
Source: Data Brief. 2016 Dec 16;10:432–7. doi: 10.1016/j.dib.2016.12.014 (PMC5198849; doi:10.1016/j.dib.2016.12.014)
Supplement: Supplementary file 1 — Supplementary material [file mmc1.zip › supplementary file/Supplementary Table1.xlsx]

## Sheet: Hoja1
Altitudinal range (m)	Area (km2)
	Current	Near future 4.5	Near future 8.5	Distant future 4.5	Distant future 8.5
0 - 100	5963.24	2816.5	2900.78	901.28	0
101 - 200	2500.02	1547.14	1598.74	389.58	5.16
201 - 300	1406.96	1186.8	1232.38	382.7	43
301 - 400	1079.3	1096.5	1099.08	479.02	135.88
401 - 500	902.14	911.6	911.6	829.04	187.48
501 - 600	748.2	749.06	749.06	745.62	180.6
601 - 700	634.68	634.68	634.68	633.82	174.58
701 - 800	552.12	552.12	552.12	552.12	168.56
801 - 900	578.78	578.78	578.78	578.78	393.88
901 - 1000	521.16	521.16	521.16	521.16	449.78
1001 - 1100	480.74	489.34	489.34	489.34	444.62
1101 - 1200	467.84	495.36	495.36	495.36	468.7
1201 - 1300	418.82	454.94	455.8	455.8	430.86
1301 - 1400	374.96	429.14	435.16	437.74	405.92
1401 - 1500	261.44	344.86	348.3	360.34	337.98
1501 - 1600	116.96	257.14	264.02	302.72	281.22
1601 - 1700	54.18	227.9	235.64	276.06	260.58
1701 - 1800	8.6	155.66	172.86	229.62	230.48
1801 - 1900	0.86	84.28	102.34	210.7	245.96
1901 - 2000	0	12.9	24.94	157.38	208.98
2001 - 2100	0	0.86	1.72	61.92	155.66
2101 - 2200	0	0.86	1.72	18.06	112.66
2201 - 2300	0	0	0	0.86	56.76
2301 - 2400	0	0	0	0.86	25.8
2401 - 2500	0	0	0	0	5.16
2501 - 2600	0	0	0	0	1.72
