# Supplementary material for: Data documenting the potential distribution of Aedes aegypti in the center of Veracruz, Mexico
Source: Data Brief. 2016 Dec 16;10:432–7. doi: 10.1016/j.dib.2016.12.014 (PMC5198849; doi:10.1016/j.dib.2016.12.014)
Supplement: Supplementary file 1 — Supplementary material [file mmc1.zip › supplementary file/Supplementary Table2.xlsx]

## Sheet: Hoja1
Altitudinal range (m)	Mean probability of occurrence
	Current	Near future 4.5	Near future 8.5	Distant future 4.5	Distant future 8.5
0 - 100	0.938168	0.846508	0.85219	0.806344	NA
101 - 200	0.940598	0.790433	0.799845	0.793115	0.291343
201 - 300	0.986451	0.709792	0.727008	0.849371	0.440633
301 - 400	0.991631	0.861423	0.890805	0.76056	0.582937
401 - 500	0.996388	0.968747	0.981205	0.728153	0.69048
501 - 600	0.994826	0.997542	0.998548	0.87027	0.674383
601 - 700	0.996954	0.998097	0.999087	0.957864	0.734176
701 - 800	0.997274	0.999692	0.999951	0.96451	0.820089
801 - 900	0.991674	0.999928	0.999999	0.980302	0.711013
901 - 1000	0.989163	0.999999	1	0.993455	0.847628
1001 - 1100	0.982446	0.999995	1	0.999056	0.873354
1101 - 1200	0.981601	0.996855	0.998661	0.999541	0.868921
1201 - 1300	0.976925	0.979299	0.987054	0.991293	0.858222
1301 - 1400	0.946274	0.939097	0.950171	0.963768	0.899403
1401 - 1500	0.836422	0.9303	0.947336	0.95676	0.930259
1501 - 1600	0.858731	0.897247	0.903049	0.893193	0.922545
1601 - 1700	0.734788	0.866351	0.88508	0.882778	0.938705
1701 - 1800	0.609959	0.767282	0.786398	0.870115	0.93135
1801 - 1900	0.307501	0.666001	0.686288	0.846128	0.877396
1901 - 2000	NA	0.451181	0.458981	0.762677	0.888083
2001 - 2100	NA	0.712042	0.678024	0.649895	0.779028
2101 - 2200	NA	0.53519	0.511566	0.576607	0.584163
2201 - 2300	NA	NA	NA	0.498719	0.447198
2301 - 2400	NA	NA	NA	0.4641	0.341141
2401 - 2500	NA	NA	NA	NA	0.293778
2501 - 2600	NA	NA	NA	NA	0.28383
