# Supplementary material for: Data documenting the potential distribution of Aedes aegypti in the center of Veracruz, Mexico
Source: Data Brief. 2016 Dec 16;10:432–7. doi: 10.1016/j.dib.2016.12.014 (PMC5198849; doi:10.1016/j.dib.2016.12.014)
Supplement: Supplementary file 1 — Supplementary material [file mmc1.zip › supplementary file/Supplementary Table3.xlsx]

## Sheet: Hoja1
Altitudinal range (m)	Mean altitude of potential presence (m)
	Current	Near future 4.5	Near future 8.5	Distant future 4.5	Distant future 8.5
0 - 100	36.9364	46.0043	45.3401	31.4714	NA
101 - 200	143.532	141.709	142.601	150.819	161
201 - 300	248.388	252.134	251.843	250.04	259.64
301 - 400	348.757	348.825	348.772	354.327	354.31
401 - 500	449.682	449.625	449.625	451.977	451.679
501 - 600	549.546	549.506	549.506	549.557	551.557
601 - 700	648.64	648.64	648.64	648.695	649.424
701 - 800	749.709	749.709	749.709	749.709	752.051
801 - 900	850.446	850.446	850.446	850.446	854.552
901 - 1000	949.345	949.345	949.345	949.345	951.34
1001 - 1100	1050.74	1050.82	1050.82	1050.82	1051.13
1101 - 1200	1152.24	1152.89	1152.89	1152.89	1153.48
1201 - 1300	1248.68	1249.1	1249.11	1249.11	1248.54
1301 - 1400	1349.18	1349.42	1349.64	1349.77	1350.19
1401 - 1500	1445.48	1447.89	1447.86	1448.25	1449
1501 - 1600	1548.25	1550.11	1550.19	1551.14	1550.78
1601 - 1700	1636.68	1648.68	1648.72	1649.72	1650.83
1701 - 1800	1726.4	1746.26	1747.41	1749.27	1750.32
1801 - 1900	1824	1839.97	1841.95	1848.89	1848.62
1901 - 2000	NA	1931.73	1934.97	1947.19	1952.33
2001 - 2100	NA	2001	2030	2039.53	2051.32
2101 - 2200	NA	2182	2146.5	2133.19	2146.58
2201 - 2300	NA	NA	NA	2212	2235.58
2301 - 2400	NA	NA	NA	2365	2346.27
2401 - 2500	NA	NA	NA	NA	2429.17
2501 - 2600	NA	NA	NA	NA	2515.5
